# Supplementary material for: Dataset on analysis of quality of health and social insurance subscription in different socio-economic class of workers in selected areas in southwest Nigeria
Source: Data Brief. 2018 Oct 29;21:1286–91. doi: 10.1016/j.dib.2018.10.135 (PMC6231042; doi:10.1016/j.dib.2018.10.135)
Supplement: Supplementary file 2 — Supplementary material [file mmc2.xlsx]

## Sheet: DIB text
Number	Area	Age group	Socio-eco	Ill Dependants	health status	Medical condition	Chronic condition	free Govt scheme	Other coverage	Subscription	Insurance type	insurance coverage	monthly medical cost	overseas coverage	Good Insurance service	Improved Health	satisfactory scheme	Public awareness	Improvement suggestion
1	1	19-45	Unemployed	0	Good	No		Free mosquito net	Yes	Yes	Employer/parent		<10000	No	No		No	Yes
2	2	19-45	High income	0	Good	No		Free mosquito net	None	No			0		No	No	Yes	No
3	1	15-18	Min. income	0	Good	No		Free mosquito net	None	No		<50%	<10000	No	No	Yes	No	No
4	1	19-45	Min. income	0				free drugs		No	Employer/parent		<10000	No	No	Yes	Yes	No
5	1	19-45	Unemployed	0	Good	No		Free mosquito net	Yes	Yes	Employer/parent	1	<10000	No	Yes	No	Yes	No	review govt policy
6	1	19-45	Ave. income	1	Fair	No		Free mosquito net	Yes	Yes	Employer/parent	<50%	<10000	No	Yes	No	Yes	No	employer inclusion
7	1	19-45	Not stated		Good	No			Yes	Yes		<50%	<10000	No	No	No	Yes	No	review govt policy
8	1	19-45	High income		Good	No		free eye test	Yes	Yes		<50%	<10000	No	No	No	Yes	No	educate public
9	1	19-45	Ave. income	0	Good	No		Free mosquito net	Yes	Yes	Employer/parent		51000-200000		Yes	Yes	Yes	No
10	1	15-18	Min. income		Good	No			Yes	Yes		<50%	<10000	No	Yes	Yes	Yes		employer inclusion
11	1	19-45	Min. income	2	Good	No		none	Yes	Yes	Employer/parent	<50%	51000-200000	No	No	No	Yes	No	review govt policy
12	1	19-45	High income	0	Good	No		Free mosquito net	Yes	Yes	Employer/parent	1	51000-200000	No	No	No	Yes	No	review govt policy
13	1	19-45	Min. income		Good	No		free eye test	Yes	Yes	Employer/parent		0	No				No	review govt policy
14	2	19-45	Ave. income	2		Yes	Yes	free drugs	None	No						No
15	2	19-45	Ave. income		Good	No		Free mosquito net	None	No				No				No
16	2	19-45	Min. income		Good	No			None	No									review govt policy
17	2	19-45	Min. income		Good	Yes		Free mosquito net	None	No
18	2	19-45	High income	2	Good	No		Free mosquito net		No	Employer/parent	<50%	<10000	Yes	No	Yes	Yes	No
19	2	19-45	Unemployed	0	Good	No		none	None	No			0	No			No	Yes
20	2	19-45	Ave. income	2	Good	No		Free mosquito net	None	No				No	Yes	Yes	Yes	No
21	2	19-45	Unemployed	0	Good	No		none	None	No			0	No	No		Yes	No
22	2	19-45	Unemployed		Good	No				No	Employer/parent	1		No	Yes	Yes	Yes	No	review govt policy
23	2	19-45	Unemployed		Good	No		none	None	No				No
24	2	19-45	High income		Good			Free mosquito net	None	No		<50%	<10000		Yes	Yes	Yes	No	employer inclusion
25	2	19-45	High income		Good	No		Free mosquito net	None	No		<50%	0	No	Yes	No	Yes
26	2	19-45	Not stated		Good	No		Free mosquito net		No	Employer/parent	0.5	<10000	No	No	No	Yes	No
27	2	19-45	Unemployed	0	Good	No		none	None	No			<10000				No	Yes	educate public
28	2	19-45	Unemployed	0	Good	No		Free mosquito net	None	No		<50%	<10000	No	No	Yes	Yes	No	educate public
29	2	15-18	Unemployed	0	Good	No		free eye test	None	No			0	No	No	Yes	Yes	No
30	2	15-18	Unemployed	0	Good	No		free drugs	None	No			0	No	No	Yes	Yes	No	review govt policy
31	2	19-45	High income	0	Good	No			None	No				No	No	Yes	Yes	No	review govt policy
32	2	19-45	High income	1	Good	Yes	Yes	Free mosquito net	Yes	Yes	Employer/parent	<50%	<10000	Yes	Yes	Yes	Yes	Yes	review govt policy
33	2	19-45	Unemployed	0	Good	No		Free mosquito net		No	Employer/parent	1	<10000	No	Yes	No	Yes	No	review govt policy
34	2	19-45	Unemployed	0	Good	No		Free mosquito net	Yes	Yes	Employer/parent	<50%	<10000	No	No	No	No	No
35	2	19-45	Min. income	0	Good	No		none		No	Employer/parent	<50%	51000-200000	No	No			No
36	2	19-45	High income	0	Good	Yes		Free mosquito net	None	No			<10000	No	No		No	Yes	review govt policy
37	2	19-45	Min. income	1	Good	No		Free mosquito net	None	No		<50%	51000-200000	No	No	No	Yes	No	review govt policy
38	2	19-45	Min. income		Good	No		Free mosquito net	None	No		<50%	<10000	No	Yes	Yes	Yes	No
39	2	19-45	Ave. income	0	Good	No		none	None	No			<10000	No		Yes	Yes	No
40	2	19-45	Ave. income	0	Good	No		none	None	No		<50%	<10000	No	No	Yes	Yes	No
41	2	19-45	Ave. income		Fair	No		none		No	Employer/parent	<50%	51000-200000	No	No	No	Yes	No	review govt policy
42	2	15-18	Min. income	2	Good	No		Free mosquito net	None	No			0				No	No	educate public
43	3	19-45	Ave. income	0	Good	No			None	No	Privately purchased	<50%	<10000	No	No	Yes	No	No
44	3	19-45	High income		Good	No		Free mosquito net	None	No
45	3	19-45	High income		Good	No			None	No			<10000			No	No
46	3	19-45	Ave. income		Good	No			None	No			<10000					No	employer inclusion
47	3	19-45	Ave. income		Poor	Yes	No	Free mosquito net		No	Employer/parent		51000-200000	No	Yes	No	No	No
48	3	19-45	Ave. income		Good	Yes	No		Yes	Yes	Employer/parent		10000-50000	No		Yes	No	No	review govt policy
49	3	19-45	Ave. income		Fair	No		Free mosquito net		No	Employer/parent	<50%	10000-50000	No	No	Yes		No	review govt policy
50	3	19-45	Ave. income		Good	No								No
51	3	>45	High income		Good	Yes	No		None	No					No	No	Yes
52	3	19-45	High income	0	Good	Yes	Yes		None	No	Privately purchased		<10000	No
53	3	19-45	Ave. income		Fair	No				No	Employer/parent		<10000	No	Yes	Yes	No	No
54	3	19-45	Ave. income	2	Fair	No		free drugs				1							educate public
55	3	19-45	Min. income	0	Good	Yes	Yes	Free mosquito net	None	No			<10000			Yes		No	educate public
56	3	19-45	High income	2	Fair	Yes	No	Free mosquito net	Yes	Yes	Privately purchased	<50%	10000-50000	No	No	Yes	No	No	educate public
57	3	19-45	High income	0	Good	No		free drugs	Yes	Yes		0.5	<10000					No	educate public
58	3	19-45	High income	0	Good	No		Free mosquito net		No	Employer/parent	<50%	10000-50000	No	Yes	Yes	No	No	review govt policy
59	3	15-18	Not stated		Fair	Yes	No	Free mosquito net	Yes	Yes	Privately purchased	<50%	51000-200000	No	Yes	Yes	No	No
60	3	15-18	Not stated		Fair	No			None	No
61	3	19-45	Ave. income	0	Good	No		Free mosquito net	None	No			<10000	No				No	educate public
62	3	19-45	Ave. income	1	Good	Yes	No	Free mosquito net	None	No						Yes
63	3	19-45	High income	0	Fair	Yes	Yes	Free mosquito net	Yes	Yes	Employer/parent	0.5	10000-50000	No	Yes	Yes	Yes	Yes	employer inclusion
64	3	19-45	High income		Fair	No		Free mosquito net	None	No			<10000	No					employer inclusion
65	3	19-45	High income	0	Fair	No		Free mosquito net	None	No			<10000						review govt policy
66	3	19-45	Min. income	0	Good	No		Free mosquito net	None	No			<10000						review govt policy
67	3	>45	Min. income	0	Poor	Yes	Yes	free surgery	Yes	Yes	Employer/parent	<50%	<10000	No	Yes	Yes	No	No	review govt policy
68	3	19-45	High income	1	Fair	No		Free mosquito net	Yes	Yes	Employer/parent	<50%	<10000	No	No	Yes	No	Yes	educate public
69	3	19-45	Ave. income	0	Fair	Yes	No	Free mosquito net	None	No	Privately purchased	<50%	51000-200000	Yes		Yes	No	Yes	review govt policy
70	3	19-45	High income	0	Fair	Yes	Yes	Free mosquito net	Yes	Yes	Employer/parent	0.5	10000-50000	No	No	Yes	Yes	Yes	review govt policy
71	3	19-45	Ave. income	0	Fair	Yes	Yes	free surgery	Yes	Yes	Employer/parent	<50%	<10000	No	Yes	No	No	No	employer inclusion
72	3	19-45	Ave. income	1	Good	Yes	No	Free mosquito net	None	No			<10000	No					employer inclusion
73	3	19-45	Min. income		Good	No		Free mosquito net	None	No									educate public
74	3	19-45	High income	1	Fair	No		Free mosquito net	Yes	Yes	Employer/parent		<10000	No	No	Yes	No	Yes	review govt policy
75	3	15-18	Min. income		Fair	Yes	No	Free mosquito net		No	Employer/parent
76	3	19-45	High income	2		Yes	Yes	free drugs	None	No									employer inclusion
77	3	19-45	Ave. income	1	Fair	No		Free mosquito net	Yes	Yes	Employer/parent	0.5	10000-50000	No	No	Yes	No	No	review govt policy
78	2	19-45	High income	2	Good	No		Free mosquito net	Yes	Yes	Employer/parent	<50%	<10000	Yes	Yes			Yes
79	2	19-45	Min. income	2	Fair	Yes	No	Free mosquito net	Yes	Yes	Employer/parent	<50%	<10000	Yes	Yes	No	No	Yes	educate public
80	2	19-45	Ave. income	2	Good	Yes	Yes	Free mosquito net	Yes	Yes	Employer/parent	<50%	<10000	Yes	Yes	Yes	Yes	Yes	educate public
81	2	19-45	High income		Good	Yes	Yes	Free mosquito net	Yes	Yes	Employer/parent	<50%	<10000	Yes	Yes	Yes	Yes	Yes	review govt policy
82	2	19-45	Ave. income		Fair	Yes	Yes	Free mosquito net	Yes	Yes	Employer/parent	<50%	<10000	Yes	Yes		Yes	Yes	review govt policy
83	2	19-45	Ave. income		Good	No		Free mosquito net	None	No		<50%	<10000	No	No	No	No	No	review govt policy
84	2	>45	Ave. income		Poor	No		Free mosquito net	Yes	Yes	Employer/parent	<50%	<10000	No	Yes	No	Yes	No	educate public
85	2	19-45	Ave. income	2	Fair	Yes	No	Free mosquito net	None	No	Privately purchased	0.5	10000-50000	No	Yes	No	Yes	Yes	educate public
86	2	19-45	High income		Fair	Yes	No	Free mosquito net	Yes	Yes	Privately purchased	<50%	<10000	No	No	Yes	Yes	No	review govt policy
87	2	19-45	High income	2	Good	No		Free mosquito net			Employer/parent	<50%	<10000	Yes	Yes	No	No	Yes	educate public
88	2	19-45	Ave. income		Poor	No			None	No	Privately purchased	<50%	<10000	No	Yes	No	Yes	No	educate public
89	2	19-45	Ave. income	1	Fair	Yes	Yes	Free mosquito net	Yes	Yes	Employer/parent	<50%	<10000	Yes	Yes	Yes	Yes	Yes	review govt policy
90	3	19-45	Ave. income	0	Fair	No		Free mosquito net	Yes	Yes	Employer/parent	0.5	10000-50000	No	Yes	Yes	Yes	No	review govt policy
91	3	19-45	Ave. income	1	Good	Yes	Yes	Free mosquito net	Yes	Yes	Employer/parent	1	10000-50000		Yes	Yes	Yes	Yes	review govt policy
92	3	>45	Ave. income	2	Good	Yes	No	Free mosquito net	Yes	Yes	Employer/parent	1	10000-50000		Yes	Yes	Yes	Yes	educate public
93	3	19-45	Ave. income	1	Good	Yes	Yes	Free mosquito net	Yes	Yes	Employer/parent	<50%	<10000	Yes	Yes	Yes	Yes	Yes	review govt policy
94	3	>45	High income	0	Good	No		free drugs	Yes	Yes		1	<10000	No				No	educate public
95	3	15-18	Min. income	0	Good	No		Free mosquito net	None	No							No	No	review govt policy
96	2	>45	High income	0	Good	No		Free mosquito net	None	No			<10000	No				No
97	2	19-45	Ave. income	0	Good	No			None	No			<10000	No				No
98	2	19-45	High income	0	Good	No		Free mosquito net	None	No					No			No	review govt policy
99	2	19-45	Ave. income	0	Good	No			None	No			<10000	No				No	educate public
100	2	>45	Ave. income	0	Fair	No			Yes	Yes	Employer/parent	1	51000-200000	No	No	Yes	No	Yes	educate public
101	3	19-45	Ave. income		Good	No		Free mosquito net	None	No		<50%	<10000	No	No	Yes	No	No	educate public
102	3	15-18	Min. income	1	Good	No		Free mosquito net	None	No						No	No	No	review govt policy
103	3	>45	Ave. income	1	Good	No		Free mosquito net	None	No			0			No	No	No	review govt policy
104	3	15-18	Min. income	2	Good	No		Free mosquito net	None	No			0	No		No		No	review govt policy
105	3	>45	High income	2	Good	Yes	Yes	free surgery	None	No	Privately purchased	<50%	<10000	No	No	Yes	No	No	review govt policy
106	3	>45	Ave. income	1		Yes	No	Free mosquito net	None	No			<10000	No		Yes	No	No	educate public
107	3	>45	High income		Good	No		Free mosquito net	None	No			0	No	No	No	No	No	educate public
108	3	19-45	Ave. income	0	Good	No		Free mosquito net	None	No			<10000				No	No	review govt policy
109	3	15-18	Min. income	0	Good			Free mosquito net	None	No			0	No			No	No	employer inclusion
110	3	19-45	Min. income	2	Fair	No		Free mosquito net	None	No	Privately purchased		<10000	No					review govt policy
111	3	>45	High income	2	Good	No			None	No			0			No			review govt policy
112	3	19-45	Ave. income	1	Good	No		Free mosquito net	None	No		<50%	<10000						review govt policy
113	3	>45	High income	2	Good	No		Free mosquito net	Yes	Yes		<50%	<10000	No					educate public
114	3	15-18	Ave. income	2	Good	No		Free mosquito net		No	Employer/parent	<50%	10000-50000	No					review govt policy
115	3	19-45	Ave. income	1	Fair	No		Free mosquito net	Yes	Yes	Employer/parent	<50%	<10000	Yes	Yes	Yes	Yes	Yes	review govt policy
116	3	19-45	Ave. income	1	Fair	Yes	Yes	Free mosquito net	Yes	Yes	Privately purchased	1	<10000	Yes	Yes	Yes	Yes	Yes	educate public
117	3	15-18	Ave. income	0	Good	No		Free mosquito net	Yes	Yes	Employer/parent	<50%	10000-50000	Yes	Yes	Yes	No	No	review govt policy
118	3	>45	High income	1	Good	No		Free mosquito net			Employer/parent	0.5	10000-50000	No	No	Yes	No	No	educate public
119	3	15-18	High income	2	Good	Yes	Yes	Free mosquito net	Yes	Yes	Employer/parent	<50%	10000-50000	Yes	Yes	Yes	Yes	Yes	educate public
120	3	19-45	High income	1	Fair	Yes	Yes	Free mosquito net	Yes	Yes	Employer/parent	<50%	<10000	Yes	Yes	Yes	Yes	Yes	review govt policy
121	3	19-45	Ave. income	1	Fair	Yes	Yes	Free mosquito net	Yes	Yes	Employer/parent	0.5	10000-50000	Yes	Yes	Yes	Yes	Yes	review govt policy
122	3	19-45	Min. income		Fair	Yes	Yes	Free mosquito net	None	No	Privately purchased		10000-50000	No	No		No	No	review govt policy
123	3	15-18	Unemployed		Fair			Free mosquito net			Employer/parent		<10000					No	educate public
124	3	15-18	Unemployed		Good			Free mosquito net		No	Employer/parent		<10000					No	educate public
125	3	19-45	High income		Fair	Yes	Yes	free surgery			Employer/parent	<50%	10000-50000	No	Yes	No	No	No	employer inclusion
126	3	15-18	Not stated		Good	No			Yes	Yes		1	<10000					No	review govt policy
127	3	19-45	Min. income		Poor	Yes	No	Free mosquito net	None	No	Privately purchased		<10000					No	educate public
128	3	>45	High income		Fair	Yes	No	free surgery	Yes	Yes	Employer/parent	0.5	<10000	No	Yes	No	No	No	review govt policy
129	3	19-45	Ave. income	2	Fair	No		Free mosquito net	None	No	Privately purchased		10000-50000	No	No	No	No	No	employer inclusion
130	3	19-45	Ave. income	1	Good	No		Free mosquito net	None	No				No				No	educate public
131	3	19-45	Not stated	1				free drugs	Yes	Yes		1						No	educate public
132	3	15-18	Ave. income	1	Good			Free mosquito net	Yes	Yes	Employer/parent	<50%	<10000	Yes	Yes	Yes	Yes	Yes	review govt policy
133	3	19-45	High income	2	Good			Free mosquito net		No	Employer/parent	0.5	51000-200000	Yes	No	Yes	Yes	No	review govt policy
134	3	19-45	High income	2	Fair	No		Free mosquito net		No	Employer/parent	0.5	51000-200000	No	No	Yes	Yes	Yes	review govt policy
135	3	19-45	High income		Good	No		Free mosquito net	None	No		<50%	<10000	No	No	No	Yes	Yes	review govt policy
136	3	19-45	High income		Good			Free mosquito net	None	No		<50%	10000-50000	Yes	Yes	No	No	Yes	review govt policy
137	3	19-45	Ave. income	1	Good	No		Free mosquito net		No	Employer/parent	<50%	<10000	No	Yes		No	Yes	educate public
138	3	19-45	High income		Good			Free mosquito net	Yes	Yes	Employer/parent	0.5	<10000	Yes	Yes	Yes	Yes	Yes	educate public
139	3	>45	Min. income		Poor	No		Free mosquito net	None	No	Privately purchased	<50%	<10000	No	No	No	No	No	educate public
140	3	19-45	High income	2	Fair	Yes	No	Free mosquito net	None	No	Privately purchased	<50%	<10000	No	Yes	No	Yes	No	review govt policy
141	3	19-45	Ave. income	1	Good	Yes	Yes	Free mosquito net	Yes	Yes	Employer/parent	<50%	51000-200000	No	Yes	Yes	Yes	Yes	educate public
142	3	15-18	Ave. income	1	Good	No		free surgery	Yes	Yes	Employer/parent	<50%	0	Yes	Yes	Yes	No	Yes	review govt policy
143	3	15-18	Min. income	2	Good	No		Free mosquito net		No	Employer/parent	<50%	<10000	No	Yes	Yes	No	No	educate public
144	3	19-45	Ave. income	0	Fair	Yes	No	Free mosquito net	Yes	Yes		<50%	51000-200000	No	Yes	No	Yes	Yes	educate public
145	3	>45	Ave. income	2	Good	No		Free mosquito net	None	No		<50%	10000-50000	No	Yes	Yes	Yes	Yes	review govt policy
146	3	>45	High income	0	Good	No		Free mosquito net	Yes	Yes	Privately purchased	0.5	51000-200000	Yes	No	Yes	No	Yes	educate public
147	3	>45	Ave. income	0	Fair	No		Free mosquito net	None	No	Privately purchased	<50%	<10000	No	No	Yes	No	No	educate public
148	3	19-45	Unemployed		Good	Yes	No	Free mosquito net	Yes	Yes	Employer/parent	<50%	10000-50000	No	Yes	No	No	No	educate public
149	3	19-45	High income	2	Good	No		Free mosquito net		No	Employer/parent	<50%	51000-200000	Yes	Yes	Yes	No	Yes	educate public
150	3	>45	High income		Fair	Yes	No	Free mosquito net			Employer/parent	0.5	10000-50000	No	No	Yes	Yes	No	educate public
151	3	19-45	High income		Good	No		Free mosquito net		No	Employer/parent	0.5	<10000	No	Yes		No	No	educate public
152	3	>45	Min. income	0	Fair	No		Free mosquito net		No	Employer/parent	0.5	10000-50000	No	Yes	No	Yes	Yes	educate public
153	3	>45	Min. income		Fair	Yes	Yes	Free mosquito net	Yes	Yes	Employer/parent	1	51000-200000	Yes	Yes	Yes	Yes	No	educate public
154	3	>45	Min. income		Good	Yes	Yes	Free mosquito net	Yes	Yes	Privately purchased	<50%	10000-50000	No	No	Yes	Yes	Yes	educate public
155	3	15-18	Ave. income		Fair	No		Free mosquito net	Yes	Yes	Employer/parent	0.5	10000-50000	Yes	No	No	No	No	educate public
156	3	19-45	Ave. income		Good	No		Free mosquito net	Yes	Yes	Employer/parent	1	51000-200000	No	No	Yes	Yes	No	educate public
157	3	15-18	High income	1	Good	Yes	No	Free mosquito net	None	No		<50%	51000-200000	No	Yes	Yes	Yes	Yes	review govt policy
158	3	15-18	Ave. income		Good	No		Free mosquito net		No	Employer/parent	<50%	<10000	No	Yes	Yes	No	Yes	educate public
159	3	19-45	Min. income	0	Good	No		Free mosquito net	None	No	Privately purchased	<50%	10000-50000	No	Yes	Yes	No	No	educate public
160	1	>45	High income		Good	No		Free mosquito net	Yes	Yes	Employer/parent	<50%	<10000	No	No	Yes	No	Yes	educate public
161	1	19-45	Ave. income	0	Good	No		Free mosquito net	Yes	Yes	Privately purchased	<50%	51000-200000	Yes		Yes	No	Yes	review govt policy
162	1	>45	Min. income		Good	No		Free mosquito net	Yes	Yes	Employer/parent	0.5	10000-50000	No	No	Yes	Yes	Yes	review govt policy
163	1	15-18	Min. income	2	Good	No		free surgery	Yes	Yes	Employer/parent	<50%	<10000	No	Yes	No	No	No	employer inclusion
164	1	>45	High income	0	Good	No		Free mosquito net	None	No			<10000	No					employer inclusion
165	1	19-45	Min. income		Good	No		Free mosquito net	None	No									educate public
166	1	19-45	Ave. income	2		Yes	Yes	Free mosquito net	Yes	Yes	Employer/parent		<10000	No	No	Yes	No	Yes	review govt policy
167	1	19-45	Ave. income		Good	No		Free mosquito net		No	Employer/parent
168	1	>45	Min. income		Good	No		free drugs	None	No									employer inclusion
169	1	19-45	Min. income		Good	Yes		Free mosquito net	Yes	Yes	Employer/parent	0.5	10000-50000	No	No	Yes	No	No	review govt policy
170	1	15-18	High income	2	Good	No		Free mosquito net	Yes	Yes	Employer/parent	<50%	<10000	Yes	Yes			Yes
171	1	>45	Unemployed	0	Good	No		Free mosquito net	Yes	Yes	Employer/parent	<50%	<10000	Yes	Yes	No	No	Yes	educate public
172	1	15-18	Ave. income	2	Good	No		Free mosquito net	Yes	Yes	Employer/parent	<50%	<10000	Yes	Yes	Yes	Yes	Yes	educate public
173	1	>45	Unemployed	0	Good	No		Free mosquito net	Yes	Yes	Employer/parent	<50%	<10000	Yes	Yes	Yes	Yes	Yes	review govt policy
174	1	>45	Unemployed		Good	No		Free mosquito net	Yes	Yes	Employer/parent	<50%	<10000	Yes	Yes		Yes	Yes	review govt policy
175	1	>45	Unemployed		Good	No		Free mosquito net	None	No		<50%	<10000	No	No	No	No	No	review govt policy
176	1	19-45	High income		Good			Free mosquito net	Yes	Yes	Employer/parent	<50%	<10000	No	Yes	No	Yes	No	educate public
177	1	15-18	High income		Good	No		Free mosquito net	None	No	Privately purchased	0.5	10000-50000	No	Yes	No	Yes	Yes	educate public
178	1	19-45	Not stated		Good	No		Free mosquito net	Yes	Yes	Privately purchased	<50%	<10000	No	No	Yes	Yes	No	review govt policy
179	1	>45	Unemployed	0	Good	No		Free mosquito net			Employer/parent	<50%	<10000	Yes	Yes	No	No	Yes	educate public
180	1	15-18	Unemployed	0	Good	No			None	No	Privately purchased	<50%	<10000	No	Yes	No	Yes	No	educate public
181	1	15-18	Min. income	0	Good	No		Free mosquito net	Yes	Yes	Employer/parent	<50%	<10000	Yes	Yes	Yes	Yes	Yes	review govt policy
182	1	15-18	Min. income	0				Free mosquito net	Yes	Yes	Employer/parent	0.5	10000-50000	No	Yes	Yes	Yes	No	review govt policy
183	2	15-18	Unemployed	0	Good	No		Free mosquito net	Yes	Yes	Employer/parent	1	10000-50000		Yes	Yes	Yes	Yes	review govt policy
184	2	19-45	Ave. income	1	Fair	No		free surgery			Employer/parent	<50%	10000-50000	No	Yes	No	No	No	employer inclusion
185	2	19-45	Not stated		Good	No			Yes	Yes		1	<10000					No	review govt policy
186	2	19-45	High income		Good	No		Free mosquito net	None	No	Privately purchased		<10000					No	educate public
187	2	19-45	Ave. income	0	Good	No		free surgery	Yes	Yes	Employer/parent	0.5	<10000	No	Yes	No	No	No	review govt policy
188	2	>45	Min. income		Good	No		Free mosquito net	None	No	Privately purchased		10000-50000	No	No	No	No	No	employer inclusion
189	3	19-45	High income		Good	No		Free mosquito net	None	No		<50%	<10000	No	No	No	Yes	Yes	review govt policy
190	3	19-45	High income		Good			Free mosquito net	None	No		<50%	10000-50000	Yes	Yes	No	No	Yes	review govt policy
191	3	19-45	Ave. income	1	Good	No		Free mosquito net		No	Employer/parent	<50%	<10000	No	Yes		No	Yes	educate public
192	2	19-45	Ave. income		Good	No		Free mosquito net	None	No				No				No
193	2	19-45	Min. income		Good	No			None	No									review govt policy
194	2	19-45	Min. income		Good	Yes		Free mosquito net	None	No
195	2	19-45	High income	2	Good	No		Free mosquito net		No	Employer/parent	<50%	<10000	Yes	No	Yes	Yes	No
196	2	19-45	Unemployed	0	Good	No		none	None	No			0	No			No	Yes
197	2	19-45	Ave. income	2	Good	No		Free mosquito net	None	No				No	Yes	Yes	Yes	No
198	2	19-45	Unemployed	0	Good	No		none	None	No			0	No	No		Yes	No
199	1	19-45	Unemployed	0	Good	No		Free mosquito net	Yes	Yes	Employer/parent		<10000	No	No		No	Yes
200	2	19-45	High income	0	Good	No		Free mosquito net	None	No			0		No	No	Yes	No
201	1	15-18	Min. income	0	Good	No		Free mosquito net	None	No		<50%	<10000	No	No	Yes	No	No
